# Supplementary material for: Prognostic Impact of Chronic Kidney Disease After Percutaneous Coronary Intervention with Drug-Coated Balloons
Source: J Clin Med. 2025 Mar 28;14(7):2317. doi: 10.3390/jcm14072317 (PMC11989811; doi:10.3390/jcm14072317)
Supplement: Supplementary file 1 [file jcm-14-02317-s001.zip]

Archive with 1 entries (1 files):
- jcm-3516328-supplementary.pdf
